# Supplementary material for: Retina-attached slice recording reveals light-triggered tonic GABA signaling in suprachiasmatic nucleus
Source: Mol Brain. 2021 Nov 27;14:171. doi: 10.1186/s13041-021-00881-9 (PMC8626980; doi:10.1186/s13041-021-00881-9)
Supplement: Supplementary file 2 — Additional file 2. Raw data regarding spatiotemporal characterization of 76 cells in SCN. [file 13041_2021_881_MOESM2_ESM.csv]

phasic_amp	phasic_frq	tonic_gaba	cm	rm	zt_slice	zt_patch	t_elapsed	age	x	y	tonic_gaba_level	period	DV	ML	DVML
56.65	32.71	82.13	11.9	2	8	9.55	1.55	50	63.80176044	26.66686434	2	LD	D	L	DL
20.11	9.37	5.49	9.6	0.8	8	10.23	2.23	50	-15.48395385	41.66686433	1	LD	D	M	DM
120.6	20.85	24.24	14.39	0.7	8	11.35	3.35	50	-3.517246636	69.45040897	2	LD	D	M	DM
54.49	6.07	1.44	12.3	1.3	8	11.57	3.57	50	6.402158135	-2.113146889	0	LD	V	L	VL
32.01	14.14	1.7	6.8	1.3	8	12.32	4.32	50	59.38999573	-37.57683315	0	LD	V	L	VL
60.49	12.7	1.5	6.6	2.5	8	12.63	4.63	50	44.43201254	-78.17707324	0	LD	V	L	VL
97.48	7.06	12.7	17.8	1.2	8	13.35	5.35	50	-13.26306549	69.26590395	1	LD	D	M	DM
39.48	13.72	8.56	20.57	1.2	7.5	9.07	1.57	61	28.12949152	-4.46758945	1	LD	V	L	VL
146.84	8.22	3.4	5.4	0.3	7.5	10.63	3.13	61	-26.19823956	33.09543576	0	LD	D	M	DM
36.24	9.73	20.24	8.3	4.1	7.5	11.12	3.62	61	-20.94930768	-35.74142656	2	LD	V	M	VM
59.64	15.84	4.47	21.75	0.2	7.5	11.8	4.3	61	4.417006536	-67.05462426	0	LD	V	L	VL
39.27	13.39	6.72	16.2	3.6	7.5	12.3	4.8	61	46.83297293	11.71788474	1	LD	D	L	DL
34.94	12.12	9.15	14.3	0.8	6.5	8	1.5	64	-23.86030439	-67.05462426	1	LD	V	M	VM
32.99	6.7	3.92	12.4	3.2	6.5	8.5	2	64	-17.24865973	-56.6524634	0	LD	V	M	VM
55.77	11.18	0	25.8	0.7	6.5	9.13	2.63	64	-21.78647486	-56.6524634		LD	V	M	VM
19.76	2.35	0.31	8.77	2	6.5	9.87	3.37	64	34.56406536	13.46758462	0	LD	D	L	DL
90.89	3.78	5.49	10.3	0.7	6.5	10.88	4.38	64	71.23873523	-70.26590877	1	LD	V	L	VL
36.83	17.22	26.23	15.9	3.2	8	9.27	1.27	96	-54.36150487	-55.03181514	2	LD	V	M	VM
36.19	6.15	11.1	12.9	1.7	8	10.37	2.37	96	71.15470161	-85.32593279	1	LD	V	L	VL
20.37	2.06	5.97	11.6	1.4	8	10.75	2.75	96	38.39359717	9.217884748	1	LD	D	L	DL
16.92	0.81	1.17	12.3	1.5	8	11.12	3.12	96	35.07426944	16.4417743	0	LD	D	L	DL
24.94	4.86	2	24.7	2.7	8	11.5	3.5	96	36.76669758	12.75852428	0	LD	D	L	DL
55.87	2.42	0	12.5	1.2	3.5	4.83	1.33	63	3.071288605	-1.82189464		ED	V	L	VL
38.65	17.63	10.78	11.4	1.9	3.5	5.35	1.85	63	-17.84889982	-2.390758716	1	ED	V	M	VM
26.85	2.73	0	10.3	1.2	3.5	6.03	2.53	63	-31.93953608	1.618845124		ED	D	M	DM
62.83	19.8	29.63	18.67	1.8	3.5	7.07	3.57	63	60.97162838	-18.57923411	2	ED	V	L	VL
64.48	40.18	65.01	8.4	2	15.5	16.97	1.47	65	-19.5655865	11.4627827	2	EN	D	M	DM
80.59	17.88	12.07	14.9	0.6	16.5	17.65	1.15	65	-7.503761769	25.42436734	1	EN	D	M	DM
32.84	6.63	7.49	11	1.3	17.5	18.13	0.63	65	0.482432711	95.66446333	1	EN	D	L	DL
61.51	2.08	0	3.9	0.9	17.5	18.82	1.32	65	-8.301173744	-1.728517514		EN	V	M	VM
54.07	17.62	11.36	5.1	0.3	17.5	20.1	2.6	65	-15.83735616	12.14665519	1	EN	D	M	DM
40.4	4.04	1.76	12.4	1.8	17.5	20.5	3	65	53.17751074	-8.375152472	0	EN	V	L	VL
34.74	4.84	4.27	6.4	1	17.5	20.93	3.43	65	28.5286512	31.4297695	0	EN	D	L	DL
44.45	29.83	45.86	21.2	0.2	17	19.15	2.15	63	69.43801493	-42.39075871	2	EN	V	L	VL
26.04	2.5	3.06	12.25	3.6	17	19.57	2.57	63	-40.40592263	38.89375509	0	EN	D	M	DM
49.86	7.48	1.06	16.4	1.2	17	19.95	2.95	63	30.02024783	12.81932532	0	EN	D	L	DL
46.54	1.79	1.12	10.6	1.1	17	20.23	3.23	63	16.7129249	-5.04381994	0	EN	V	L	VL
121.93	0.97	5.65	7.6	0.9	17	20.8	3.8	63	-7.482753364	19.17886913	1	EN	D	M	DM
35.92	7.95	8.63	10.94	1.9	17	21.37	4.37	63	-27.85190103	59.88715245	1	EN	D	M	DM
19.68	1.85	2.6	8.8	0.8	17	21.72	4.72	63	-7.482753364	-11.61945019	0	EN	V	M	VM
43.64	3.34	5.43	7	1.3	17	22.13	5.13	63	-20.68203308	12.57922928	1	EN	D	M	DM
29.46	13	5.14	8.9	1.1	17	22.68	5.68	63	-9.682633321	41.17766866	1	EN	D	M	DM
42.68	1.46	3.6	7.9	4.7	17	23.83	6.83	63	-57.98095265	60.8625426	0	EN	D	M	DM
22.07	8.13	4.67	7	1.8	13	14.65	1.65	60	-42.20664293	-31.6944802	0	EN	V	M	VM
62.38	24.67	22.42	12.9	1	13	15.12	2.12	60	-22.88191303	25.77850899	2	EN	D	M	DM
73.37	8.51	8.74	10.41	1.5	13	16.03	3.03	60	-16.71082142	14.56554283	1	EN	D	M	DM
26.62	3.21	3.4	7.55	1.7	13	16.43	3.43	60	-47.53977618	24.45798078	0	EN	D	M	DM
32.27	0.55	1.01	9.5	2	13	17.08	4.08	60	42.3341734	7.339133247	0	EN	D	L	DL
46.11	6.98	3.09	12	0.8	13	17.65	4.65	60	23.26016715	3.744900373	0	EN	D	L	DL
88.15	0.73	0.62	16.6	0.8	13	18.38	5.38	60	37.07548402	-13.85456217	0	EN	V	L	VL
55.21	21.06	23.24	7.9	1	13	19.15	6.15	60	-51.81948806	11.61884512	2	EN	D	M	DM
41.73	3.82	7.99	7.7	3	22	2.07	4.07	56	-18.38889205	-33.00335144	1	LN	V	M	VM
41.71	16.54	29.37	10.9	0.8	22	2.65	4.65	56	-8.78654854	17.87754335	2	LN	D	M	DM
21.36	1.78	2.61	8.5	1.2	22	3.12	5.12	56	-21.75946405	7.255099627	0	LN	D	M	DM
38.57	1.15	1.79	11.4	16.4	22	3.4	5.4	56	-15.14918228	-33.20424912	0	LN	V	M	VM
29.21	7.16	2.85	18.8	1.1	22	4.05	6.05	56	14.51604615	-35.04381994	0	LN	V	L	VL
48.64	14.2	10.05	15.5	2.5	22	4.52	6.52	56	-10.04481856	-17.93340266	1	LN	V	M	VM
30.25	8.33	12	15.5	0.75	22	5.65	7.65	56	-47.62681099	-31.19027852	1	LN	V	M	VM
58.2	2.14	1.84	10	0.8	12.5	14.23	1.73	56	-28.2810727	0.919565411	0	EN	D	M	DM
66.48	36.36	20.82	12	0.2	12.5	15.25	2.75	56	-17.58179298	67.25509963	2	EN	D	M	DM
36.46	11.68	7.67	12	2.7	12.5	15.65	3.15	56	11.78261402	34.32420423	1	EN	D	L	DL
93.66	38.67	48.57	29	0.2	10.5	23.97	1.47	61	30.39839909	15.95257861	2	LD	D	L	DL
37.95	3.42	0	13.2	1.4	10.5	16.72	6.22	61	-3.203041488	-58.05702522		LD	V	M	VM
50.48	11.83	4.9	20	3.3	4.5	6	1.5	50	42.9194075	17.95738055	0	ED	D	L	DL
45.99	23.37	27.39	15	1	4.5	6.77	2.27	50	26.7069225	62.7172845	2	ED	D	L	DL
46.77	14.1	6.19	10	1.4	4.5	7.43	2.93	50	-9.829692145	-42.90696519	1	ED	V	M	VM
68.98	21.08	22.39	19	0.7	4.5	5.97	1.47	51	-11.54637882	7.45317886	2	ED	D	M	DM
58.05	7.85	29.29	10	0.9	4.5	6.58	2.08	51	36.56886728	33.51560383	2	ED	D	L	DL
45.6	10.07	0.38	18	0.8	4.5	7.5	3	51	83.74473763	23.53361103	0	ED	D	L	DL
48.45	5.76	2.7	14	0.9	4.5	8.03	3.53	51	34.56406536	-4.57563266	0	ED	V	L	VL
54.71	40.36	1.72	23	1.4	4.5	8.63	4.13	51	-11.58539442	-88.87635296	0	ED	V	M	VM
126.21	11.9	2.76	15	0.9	4.5	9.42	4.92	51	4.492036548	69.6020384	0	ED	D	L	DL
11.54	2.64	3.27	6.4	2.4	3.666666667	7.58	3.92	50	-20.76002747	-118.3681926	0	ED	V	M	VM
78.44	18.65	3.31	6.8	2.5	3.666666667	8.15	4.48	50	54.83155886	-88.1315581	0	ED	V	L	VL
21.77	4.82	2.08	10.2	0.6	3.666666667	8.53	4.87	50	87.58791293	-4.980813139	0	ED	V	L	VL
36.28	2.14	0.29	8.2	1.2	3.666666667	9.67	6	50	64.91043703	-57.89492358	0	ED	V	L	VL
